# Supplementary material for: Improving AGB estimations by integrating tree height and crown radius from multisource remote sensing
Source: PLoS One. 2024 Oct 21;19(10):e0311642. doi: 10.1371/journal.pone.0311642 (PMC11493275; doi:10.1371/journal.pone.0311642)
Supplement: S1 File — (XLSX) [file pone.0311642.s001.xlsx]

## Sheet: Site1
ID	Tree_heigh	DBH	R	AGB
1	10.7278	0.163019	2.50255	77.149
2	12.0202	0.169805	2.56875	90.4609
3	12.4769	0.171711	2.3721	94.9646
4	9.5794	0.155461	2.41965	65.1097
5	10.8398	0.162109	2.2192	77.0979
6	10.5312	0.159208	3.3242	73.1201
7	8.1491	0.145155	2.6417	51.0334
8	9.3952	0.15212	2.41095	61.8581
9	12.0958	0.167515	2.9504	88.9338
10	8.9649	0.148143	3.1969	57.0227
11	9.0426	0.148202	2.3709	57.4626
12	11.7124	0.163408	2.5088	83.195
13	12.3844	0.167002	2.1121	90.2073
14	10.3389	0.154354	1.7792	68.4848
15	11.9276	0.163725	2.5366	84.7053
16	9.4018	0.145887	2.67355	57.8131
17	11.9895	0.162019	2.03575	83.6235
18	13.0925	0.168008	2.40365	95.318
19	13.5833	0.170532	1.95345	100.637
20	11.8247	0.159964	2.12595	80.9828
21	10.6607	0.152444	2.30015	68.8064
22	12.4316	0.163219	2.14775	87.1702
23	10.1852	0.148742	1.943	63.6903
24	8.6385	0.13812	2.5452	49.3546
25	9.7199	0.144792	1.8039	58.6777
26	9.9742	0.145155	2.8396	60.1708
27	9.5139	0.141128	2.10985	55.3028
28	12.3781	0.160343	1.83375	84.3839
29	11.2064	0.152425	2.41035	71.6491
30	9.5908	0.141128	1.781	55.6668
31	11.974	0.157234	2.34035	79.5517
32	9.7374	0.141474	2.0491	56.5843
33	8.9637	0.13535	2.7248	49.2118
34	14.3164	0.171079	2.50665	105.591
35	12.8869	0.162253	2.3347	88.8993
36	11.2549	0.151288	2.07885	71.0298
37	12.775	0.161262	1.89615	87.3926
38	10.4286	0.145241	2.0747	62.4557
39	10.3023	0.142995	2.0241	60.2873
40	14.1146	0.168083	2.67785	101.414
41	11.9504	0.153981	2.3716	76.7631
42	11.6618	0.151339	1.9194	73.1557
43	12.7363	0.158518	1.9985	84.7721
44	9.7542	0.137114	2.3554	53.8456
45	11.8489	0.152328	1.95535	74.9014
46	11.0686	0.145869	1.7105	66.0252
47	9.632	0.13486	2.2371	51.8742
48	11.4013	0.147993	2.0586	69.2507
49	10.9583	0.144358	1.8344	64.3866
50	12.2883	0.153855	1.8854	78.4226
51	9.3762	0.130981	1.90545	48.3911
52	11.1213	0.14446	2.12445	65.2405
53	12.7576	0.15603	1.75	82.7269
54	13.594	0.161509	2.0532	92.1619
55	12.5906	0.154643	2.01145	80.6606
56	11.206	0.144688	1.9949	65.8141
57	9.9103	0.134579	2.38665	52.9124
58	11.5725	0.147235	1.6494	69.5131
59	10.093	0.135638	2.2445	54.3967
60	12.883	0.155767	2.4676	83.1599
61	10.4914	0.13807	2.8473	57.7905
62	11.8146	0.147879	2.28965	71.2008
63	12.9193	0.155331	2.1868	82.971
64	11.3781	0.143912	2.74055	66.0556
65	10.5889	0.137551	1.9948	57.8713
66	10.3124	0.134959	1.78045	54.9074
67	12.0826	0.14853	2.26505	73.0352
68	11.57	0.144291	2.2468	67.2498
69	12.5648	0.15121	2.71485	77.6323
70	10.6724	0.136514	2.5516	57.5291
71	9.863	0.129536	2.52255	49.5254
72	12.0002	0.146283	2.67965	70.8462
73	11.035	0.138562	2.14835	60.5693
74	10.5737	0.134412	2.20685	55.6689
75	11.2967	0.140121	2.16795	62.8737
76	11.6368	0.142293	1.971	66.0475
77	11.079	0.137674	1.6223	60.1323
78	12.0957	0.14562	2.2954	70.7795
79	11.2526	0.138925	2.18235	61.8043
80	11.6713	0.141894	2.2166	65.9045
81	10.7666	0.134287	2.08655	56.4098
82	10.0258	0.127769	1.9895	49.0794
83	10.389	0.130161	2.27915	52.0742
84	11.4514	0.139135	2.05625	62.847
85	11.2758	0.137482	2.2085	60.8634
86	10.8117	0.133273	2.0828	55.9073
87	12.5906	0.147385	2.20125	74.5813
88	11.5984	0.139519	2.0308	63.7894
89	15.3131	0.187334	2.0393	129.332
90	10.0148	0.158694	2.06475	69.8154
91	9.5601	0.156196	2.78655	65.5048
92	10.1399	0.157858	2.23915	69.921
93	15.9815	0.18926	2.68455	136.166
94	10.2386	0.158013	2.16305	70.5876
95	9.1675	0.151569	2.3847	60.2756
96	11.3917	0.1638	2.36965	81.6518
97	13.4007	0.174442	2.10655	103.28
98	10.7743	0.158677	2.2024	74.0882
99	9.051	0.148287	2.38405	57.5596
100	10.9408	0.159459	1.99365	75.6235
101	10.8276	0.158431	2.0688	74.1992
102	12.9478	0.170026	2.00955	96.3147
103	10.8487	0.157345	1.99385	73.4879
104	11.6573	0.161781	2.3411	81.535
105	9.9743	0.151172	2.9355	64.2897
106	10.7693	0.155551	2.30255	71.6969
107	12.7145	0.167141	2.448	92.2875
108	11.9255	0.160343	2.18685	81.8606
109	11.0747	0.154565	2.46395	72.5933
110	10.9177	0.150519	2.0096	68.7171
111	13.1115	0.163194	1.92445	91.0143
112	12.0065	0.154225	2.11795	77.2558
113	10.1581	0.140861	2.1128	58.1559
114	9.7812	0.137273	1.8368	54.069
115	11.7275	0.151397	2.62435	73.5369
116	12.8211	0.158786	1.8734	85.4663
117	11.2517	0.146054	2.3046	67.0524
118	11.895	0.149804	2.031	73.1206
119	10.4672	0.138905	2.1067	58.2514
120	9.5727	0.131567	2.18675	49.5753
121	8.8151	0.122449	1.9782	41.2325
122	10.9505	0.139555	2.4311	60.8958
123	10.0185	0.12737	2.16855	48.801
124	11.187	0.137083	1.9397	60.1861
125	11.9985	0.14294	2.25945	68.2187
126	10.6281	0.131296	1.77825	53.8056

## Sheet: Site2
ID	Tree_heigh	DBH	Crown_radius	AGB
1	22.1125	0.287999	4.0009	351.724
2	21.4794	0.354587	3.9807	482.125
3	20.5739	0.340607	4.7311	435.953
4	21.3844	0.273843	3.48925	315.261
5	21.1464	0.288089	3.631	339.321
6	20.2518	0.298876	4.4051	347.803
7	19.612	0.272731	4.8036	291.854
8	20.1473	0.292045	4.10265	333.529
9	19.7522	0.293553	4.397	330.955
10	20.2428	0.311209	3.8647	371.363
11	19.4574	0.282748	4.52225	307.538
12	19.8751	0.316787	4.0777	376.605
13	19.7001	0.282659	3.9032	310.502
14	20.6955	0.263728	2.88205	288.694
15	19.4383	0.264876	4.0439	276.268
16	19.8327	0.253759	3.55655	261.87
17	19.7487	0.276762	3.62335	300.615
18	20.4404	0.256972	2.92145	273.953
19	20.0267	0.260451	3.31115	275.397
20	19.4183	0.288877	3.9187	317.957
21	20.8008	0.287444	2.2763	333.573
22	19.4519	0.262429	3.61335	272.275
23	19.0089	0.248755	3.9759	244.891
24	19.4922	0.259336	3.46205	267.514
25	18.8195	0.23499	4.0022	221.376
26	19.6804	0.241797	3.03135	240.535
27	18.2955	0.229086	4.34275	207.549
28	19.401	0.235129	3.23625	227.154
29	19.4461	0.232832	3.1714	223.971
30	19.1955	0.275381	3.4087	291.35
31	19.6761	0.244627	2.84585	245.096
32	18.8076	0.227702	3.67815	210.185
33	19.3315	0.228265	3.06255	215.812
34	18.8115	0.240022	3.5782	229.075
35	19.0837	0.275745	3.26295	290.59
36	19.1421	0.248108	3.0907	245.244
37	17.503	0.217467	4.6846	183.908
38	18.4061	0.221232	3.7814	197.043
39	18.5966	0.233951	3.55595	217.658
40	18.1812	0.234996	3.9433	215.246
41	19.0685	0.236341	2.95545	225.86
42	18.2848	0.240957	3.73475	225.257
43	19.0549	0.245897	2.92675	240.796
44	18.0465	0.216536	3.92795	187.236
45	18.7102	0.247397	3.20055	239.602
46	18.8938	0.25217	2.99065	249.158
47	17.8323	0.197331	4.0402	159.373
48	18.47	0.257929	3.39745	253.764
49	18.5423	0.247708	3.27035	238.337
50	18.2702	0.226398	3.43395	203.365
51	19.0328	0.24667	2.58465	241.801
52	18.411	0.225501	3.18985	203.322
53	18.0672	0.193087	3.52165	155.473
54	17.8265	0.216644	3.76025	185.524
55	18.1393	0.207026	3.4199	174.747
56	18.8924	0.24804	2.66355	242.525
57	17.5124	0.223958	3.99625	193.025
58	17.8275	0.201541	3.66295	164.917
59	17.5227	0.211983	3.9192	176.572
60	19.3695	0.228279	1.9773	216.18
61	18.4571	0.230507	2.8299	211.161
62	17.0031	0.198166	4.25095	154.366
63	18.0384	0.190305	3.18855	151.641
64	16.8221	0.215156	4.3299	174.982
65	17.3715	0.193332	3.5937	150.889
66	17.2628	0.185353	3.6217	140.151
67	16.4556	0.206642	4.3793	160.922
68	17.725	0.226745	3.0586	198.901
69	17.3995	0.205946	3.35735	167.483
70	16.4295	0.187175	4.3227	136.777
71	18.34	0.210417	2.3725	181.052
72	17.0801	0.175321	3.6215	126.895
73	17.5032	0.20611	3.1718	168.515
74	18.0014	0.189197	2.60285	149.954
75	17.5057	0.217905	3.0826	184.536
76	17.3398	0.176406	3.2213	129.764
77	17.1838	0.17134	3.3265	122.836
78	17.5315	0.226154	2.904	196.294
79	16.766	0.210706	3.668	168.663
80	17.1435	0.211381	3.2688	172.648
81	16.6937	0.195337	3.5046	148.55
82	17.9989	0.20494	2.1415	170.801
83	17.8818	0.182624	2.16545	140.789
84	17.4175	0.177752	2.5838	131.861
85	17.2473	0.202273	2.71245	161.481
86	16.7292	0.163819	3.21465	111.702
87	15.1831	0.15221	4.5991	91.56
88	16.9483	0.206485	2.75125	164.635
89	16.2825	0.165784	3.17595	111.41
90	16.7325	0.192556	1.98965	145.393
91	15.1073	0.138774	2.5146	78.4354
92	17.2017	0.202633	2.2556	161.601
93	16.0363	0.209274	3.47155	160.857
94	16.8535	0.208283	2.732	166.215
95	17.1511	0.155876	2.70245	105.122
96	16.5935	0.181572	3.3887	131.224
97	15.5688	0.175929	4.65425	118.332
98	17.422	0.182543	2.8573	137.731
99	17.2141	0.200305	3.0673	158.678
100	17.9787	0.225773	2.52485	199.815
101	16.5818	0.193055	4.10395	144.935
102	17.2138	0.165358	3.62895	116.087
103	17.1272	0.215822	3.80755	178.461
104	18.1451	0.221405	2.8104	195.011
105	18.1952	0.231738	2.81115	210.535
106	17.6544	0.203981	3.52805	166.852
107	17.4002	0.22624	3.90965	195.215
108	16.9999	0.21728	4.36205	179.337
109	18.8701	0.228635	2.662	212.164
110	18.4094	0.21053	3.1248	181.77
111	18.0605	0.219064	3.4906	190.932
112	16.7736	0.201029	4.9683	156.277
113	17.1867	0.177095	4.7186	129.65
114	18.5191	0.216088	3.44335	190.577
115	18.3572	0.219754	3.6111	194.48
116	18.0611	0.245892	4.11935	230.502
117	19.0005	0.229942	3.26005	215.35
118	18.9568	0.240614	3.493	231.443
119	19.4006	0.25758	3.66215	263.555
120	19.5291	0.235497	3.7537	228.958
121	20.0676	0.250491	3.5093	258.868
122	19.7038	0.289708	3.99035	323.273
123	20.4092	0.299095	3.4591	350.421
124	20.7351	0.288737	3.6005	335.157
125	20.8877	0.276469	3.79555	314.128
126	20.3777	0.258597	4.422	276.091
127	21.3022	0.317901	4.1457	400.788

## Sheet: Site3
ID	Tree_heigh	DBH	R	AGB
1	8.3533	0.0697867	1.2579	17.2209
2	8.469	0.0718888	1.3635	18.3504
3	9.255	0.077	1.886	22.3349
4	9.1008	0.0798406	1.8904	23.4416
5	9.018	0.08	1.737	23.337
6	8.505	0.086	1.27	25.1494
7	9.481	0.087	1.925	28.2003
8	9.429	0.088	1.583	28.6289
9	9.351	0.088	1.46	28.423
10	9.1272	0.0882554	1.955	27.9714
11	9.3179	0.0893418	1.8601	29.0906
12	7.676	0.091	0.908	25.3793
13	9.715	0.092	2.128	31.742
14	8.782	0.096	1.975	31.3078
15	9.2771	0.0965861	1.627	33.1853
16	9.474	0.098	1.687	34.661
17	7.617	0.098	1.158	28.675
18	9.304	0.098	2.16	34.1199
19	8.8464	0.0990263	1.9155	33.2535
20	7.572	0.1	1.015	29.5472
21	8.2102	0.100503	1.73455	31.9775
22	8.9304	0.101964	1.75045	35.2754
23	9.5626	0.102339	1.7465	37.6749
24	9.0106	0.102416	2.3524	35.8245
25	9.3134	0.102781	2.05785	37.0973
26	9.973	0.103	1.826	39.5161
27	9.568	0.103	2.052	38.1178
28	8.8719	0.103063	2.0036	35.7342
29	9.3262	0.103459	2.02535	37.5686
30	7.104	0.104	1.015	29.9256
31	10.184	0.104	1.814	40.923
32	9.1206	0.104237	2.199	37.3304
33	9.307	0.105	1.933	38.4774
34	8.417	0.105	1.393	35.2591
35	9.343	0.105	1.756	38.6067
36	10.014	0.105	2.146	41.0051
37	9.0538	0.105303	2.01895	37.7545
38	9.16	0.106	1.569	38.5791
39	7.6931	0.106254	2.3243	33.2886
40	8.7742	0.106632	2.0423	37.5491
41	10.029	0.107	2.061	42.4272
42	10.112	0.108	2.021	43.4287
43	9.101	0.108	1.551	39.6298
44	8.5076	0.108267	1.80345	37.5353
45	10.108	0.109	2.084	44.1148
46	9.75	0.109	1.691	42.7538
47	9.3712	0.109132	1.7661	41.3935
48	8.3526	0.109486	2.4634	37.6663
49	8.9903	0.109542	2.33615	40.1887
50	9.928	0.11	2.045	44.1262
51	9.942	0.11	1.639	44.1802
52	8.2042	0.110076	2.6109	37.4317
53	8.9621	0.110548	2.1454	40.7211
54	10.276	0.111	1.909	46.188
55	9.312	0.111	2.414	42.3987
56	9.43	0.111	1.959	42.8652
57	10.035	0.111	1.95	45.2452
58	8.3642	0.111862	2.2369	39.1453
59	8.689	0.111873	1.9998	40.4697
60	10.365	0.112	1.924	47.2665
61	9.964	0.112	1.687	45.6733
62	9.781	0.112	1.447	44.9435
63	10.349	0.112	2.031	47.2031
64	9.823	0.113	2.102	45.8135
65	10.302	0.113	1.471	47.7488
66	10.209	0.114	2.228	48.105
67	10.372	0.114	2.051	48.7717
68	9.495	0.114	1.936	45.1676
69	9.114	0.114	1.92	43.5884
70	9.4778	0.114397	1.31265	45.3697
71	9.4724	0.114593	1.85175	45.4826
72	8.7584	0.114606	1.6038	42.4965
73	10.188	0.115	2.215	48.7534
74	9.6919	0.115055	1.96115	46.7226
75	9.7114	0.115461	1.9106	47.0916
76	10.813	0.116	1.734	52.1207
77	10.278	0.116	2.1	49.8723
78	10.054	0.116	1.774	48.9264
79	10.271	0.116	2.25	49.8428
80	8.9423	0.116119	1.76655	44.2685
81	9.8688	0.116587	2.17	48.5664
82	9.6955	0.116858	2.01145	48.0175
83	10.394	0.117	2.189	51.118
84	10.333	0.117	2.133	50.8572
85	9.594	0.117	1.986	47.6813
86	8.353	0.117568	1.8316	42.6309
87	9.9476	0.117671	2.1821	49.6965
88	9.754	0.117939	2.28265	49.0479
89	10.275	0.118	2.035	51.3632
90	9.787	0.118	1.781	49.2366
91	8.99	0.118	1.581	45.7331
92	9.7266	0.118064	1.7946	49.0183
93	9.8021	0.118131	2.5824	49.3975
94	9.8421	0.118191	2.0933	49.6167
95	9.8192	0.118274	2.2052	49.5771
96	9.7197	0.11857	2.17405	49.3542
97	10.354	0.119	2.185	52.4702
98	10.088	0.119	2.008	51.2968
99	9.922	0.119	1.763	50.5625
100	9.281	0.119	2.233	47.7115
101	9.1483	0.119634	2.0349	47.5552
102	9.48	0.12	2.161	49.3113
103	9.325	0.12	2.143	48.6099
104	10.0652	0.120275	1.948	52.153
105	10.2984	0.120906	1.7011	53.6879
106	10.527	0.121	2.18	54.7957
107	10.39	0.121	2.202	54.1755
108	9.731	0.121	1.971	51.1768
109	10.1316	0.121274	2.03745	53.2112
110	9.8731	0.121413	2.14865	52.1334
111	10.1067	0.121739	1.97375	53.4525
112	10.36	0.122	2.354	54.8181
113	9.1991	0.122051	1.91	49.475
114	9.5621	0.122078	2.122	51.1867
115	9.6778	0.12212	2.0814	51.756
116	9.2036	0.12217	2.11025	49.5801
117	9.9079	0.122356	1.8637	53.0012
118	10.184	0.123	2.036	54.7796
119	9.948	0.123	2.044	53.6748
120	9.814	0.123022	2.26405	53.0621
121	10.0099	0.123648	1.93285	54.4598
122	9.832	0.124	2.053	53.8835
123	10.158	0.124	2.189	55.4327
124	9.777	0.125	2.025	54.3752
125	10.194	0.125	2.049	56.3851
126	10.1796	0.125357	1.92255	56.5957
127	9.1934	0.125367	2.1672	51.8069
128	9.161	0.126659	1.90345	52.5764
129	10.548	0.12685	2.20825	59.5852
130	10.376	0.126913	2.06595	58.7905
131	10.685	0.127	2.352	60.3808
132	10.575	0.127	1.95	59.8403
133	10.294	0.127	2.13	58.456
134	10.3044	0.127762	2.11735	59.1191
135	10.179	0.128	1.886	58.6826
136	9.1336	0.128743	1.7368	53.9487
137	11.313	0.129	2.153	65.1999
138	10.572	0.129	2.272	61.4724
139	10.721	0.129	2.046	62.2246
140	10.061	0.129	2.171	58.8821
141	11.156	0.13	2.209	65.2832
142	10.5287	0.130058	1.8597	62.1294
143	10.4751	0.130076	2.07785	61.8692
144	10.514	0.131	2.171	62.8372
145	10.084	0.131	2.551	60.5979
146	10.278	0.131	1.814	61.6097
147	10.9281	0.131562	1.99765	65.4673
148	9.4614	0.131983	2.0605	58.0828
149	9.746	0.133155	2.16315	60.5212
150	9.7021	0.133226	2.33695	60.3396
151	10.6945	0.133334	2.04445	65.761
152	11.016	0.134	2.408	68.0628
153	10.748	0.134	2.249	66.6216
154	10.616	0.134	2.028	65.91
155	9.891	0.134	2.317	61.9805
156	10.05	0.134	1.922	62.8454
157	10.1209	0.134118	1.9887	63.3272
158	9.7845	0.134541	1.79105	61.8317
159	10.0307	0.13468	2.00975	63.2948
160	10.344	0.135	2.281	65.2781
161	10.514	0.135	2.038	66.2094
162	10.3037	0.135524	2.15895	65.4968
163	10.4537	0.135849	2.05915	66.6012
164	10.249	0.136	2.316	65.5927
165	10.4375	0.136224	1.86345	66.8305
166	10.064	0.13651	2.0471	64.9841
167	10.275	0.139	2.275	68.278
168	10.9647	0.139067	1.75925	72.3043
169	10.1104	0.139757	2.0229	67.9654
170	10.4441	0.140066	2.1779	70.1795
171	10.3368	0.140331	2.0569	69.781
172	10.6193	0.140587	2.40265	71.6619
173	10.441	0.141	2.305	70.9762
174	10.902	0.141	2.071	73.6917
175	10.692	0.142	1.992	73.3521
176	11.806	0.143	1.913	80.9309
177	10.558	0.143	2.098	73.4428
178	10.5403	0.143637	2.13795	73.9045
179	10.197	0.144	2.053	72.1239
180	10.682	0.145	2.39	76.0046
181	10.539	0.145	2.38	75.1196
182	10.228	0.147	2.333	74.9529
183	10.283	0.147	2.127	75.3031
184	10.232	0.148	1.964	75.8671
185	10.454	0.148	1.911	77.2955
186	10.165	0.149	2.309	76.3233
187	9.863	0.149383	1.99845	74.6814
188	10.2319	0.149866	2.5545	77.5364
189	11.098	0.15	2.078	83.3388
190	10.783	0.15	2.189	81.2794
191	10.5436	0.1515	2.03795	81.0994
192	11.032	0.155	1.921	87.77
193	11.2947	0.155939	2.09595	90.5287
194	10.6905	0.156388	2.03735	86.7381
195	10.4651	0.157438	2.4573	86.1425
196	10.8764	0.157752	2.23455	89.3858
197	10.229	0.159	2.212	85.9125
198	11.184	0.16	1.934	93.8587
199	11.2251	0.160807	2.3224	94.9852
200	10.761	0.164	2.172	94.7461
201	10.451	0.165	1.963	93.3508
202	11.2949	0.165354	2.0249	100.241
203	8.3408	0.0676505	1.5289	16.2939
204	8.6202	0.0750022	1.9993	20.0598
205	8.47	0.076	1.935	20.2147
206	9.685	0.081	1.497	25.3718
207	8.543	0.081	1.494	22.7509
208	9.608	0.083	1.889	26.2875
209	9.555	0.085	1.889	27.2668
210	8.6605	0.0864523	1.77675	25.7825
211	8.469	0.088	1.343	26.0783
212	9.3543	0.0884148	1.993	28.665
213	9.3269	0.0893282	2.16005	29.1074
214	8.0793	0.0894796	2.0877	25.7684
215	9.711	0.09	1.896	30.5414
216	9.2412	0.0946666	2.2021	31.9397
217	7.8855	0.0962258	1.63055	28.6278
218	9.104	0.097	1.467	32.8901
219	9.699	0.097	1.864	34.7503
220	8.5864	0.0976422	1.9109	31.6195
221	9.615	0.098	1.977	35.1089
222	7.421	0.101	1.2	29.541
223	9.046	0.102	1.729	35.6936
224	8.914	0.103365	1.7322	36.0643
225	8.8984	0.105985	1.95565	37.6108
226	8.5887	0.10729	2.1321	37.2546
227	9.7587	0.10789	2.1414	42.0325
228	8.4944	0.108417	2.11175	37.5748
229	9.775	0.109	2.373	42.8491
230	9.971	0.109	2.047	43.5947
231	9.666	0.11	2.065	43.1125
232	10.453	0.11	1.854	46.147
233	9.1032	0.110652	2.0729	41.3449
234	9.562	0.111	1.562	43.3862
235	8.574	0.111403	2.09765	39.7124
236	10.123	0.112	2.257	46.306
237	10.266	0.112	1.753	46.874
238	8.941	0.113	1.833	42.217
239	9.89	0.113	2.099	46.0849
240	9.2479	0.113411	2.2906	43.7488
241	9.395	0.116	2.073	46.1273
242	9.671	0.116	1.627	47.3027
243	9.867	0.117	2.026	48.8581
244	9.806	0.118	2.037	49.3197
245	8.818	0.118492	2.16795	45.2981
246	10.0063	0.1198	1.6317	51.532
247	9.475	0.12	2.209	49.2887
248	10.1371	0.12049	2.1307	52.6401
249	10.359	0.121048	1.9169	54.0723
250	8.4791	0.121175	2.12705	45.519
251	9.8804	0.121671	2.64145	52.3599
252	9.9798	0.121974	1.99215	53.0458
253	9.4624	0.123386	1.8741	51.6712
254	10.1876	0.12369	2.0339	55.3318
255	10.0193	0.123856	2.0776	54.6636
256	9.791	0.124	2.192	53.6882
257	10.39	0.124	1.76	56.5313
258	9.6103	0.124387	2.3557	53.1132
259	10.8487	0.124527	1.9652	59.1278
260	9.4199	0.124606	1.8543	52.3571
261	9.5598	0.124785	1.88065	53.1647
262	10.749	0.125	1.875	59.0434
263	10.852	0.126	2.138	60.365
264	9.5792	0.126481	2.20465	54.5231
265	8.8741	0.127061	2.0889	51.4255
266	9.7252	0.128329	1.9178	56.6545
267	9.7633	0.12836	2.05135	56.8714
268	11.335	0.129	2.277	65.3101
269	10.3456	0.129103	1.9834	60.4107
270	10.959	0.13	2.135	64.2802
271	11.107	0.132	2.207	66.7827
272	10.128	0.132	2.015	61.6369
273	10.391	0.132	1.79	63.0254
274	10.2424	0.133721	2.03315	63.6587
275	9.3812	0.134273	2.2519	59.4045
276	10.3585	0.134371	2.1943	64.8294
277	9.9172	0.139323	1.7667	66.4743
278	10.9459	0.139937	2.1482	72.9836
279	10.066	0.14	2.357	67.9104
280	10.368	0.141	2.167	70.5448
281	11.055	0.142	2.19	75.5114
282	10.334	0.142	1.717	71.213
283	10.3786	0.142751	2.09865	72.1387
284	10.596	0.144	2.05	74.5702
285	10.1668	0.145652	1.95565	73.3785
286	10.769	0.152	2.426	83.0783
287	10.289	0.158	2.176	85.4085
288	9.9025	0.159207	2.7184	83.7138
289	11.467	0.163	2.355	99.0665

## Sheet: Site4
ID	Tree_heigh	DBH	R	AGB
1	4.5344	0.112146	1.48745	23.0951
2	2.7178	0.107539	0.8472	13.7619
3	2.3445	0.109329	0.5426	12.4559
4	4.9727	0.117722	1.596	27.2252
5	4.7597	0.11303	1.17395	24.4202
6	4.19	0.11605	1.20485	22.8845
7	0.762	0.167716	0.54475	9.86764
8	4.0258	0.120363	1.29265	23.5502
9	5.3094	0.122834	1.5362	31.03
10	4.867	0.118782	1.17685	27.1411
11	3.9338	0.117405	0.9473	22.1048
12	4.168	0.117405	0.74055	23.2441
13	3.9375	0.12005	0.7609	22.9963
14	3.5528	0.127692	1.2315	23.4123
15	4.3793	0.12737	1.4437	27.9556
16	3.5781	0.125728	1.0083	22.9309
17	5.1455	0.134469	2.0414	35.3394
18	1.9594	0.139013	0.3648	16.1796
19	3.741	0.131391	1.2156	25.7321
20	5.6901	0.136919	2.0422	39.7975
21	5.1665	0.14133	2.33345	38.6685
22	4.4232	0.127108	0.97675	28.0982
23	4.0083	0.136813	1.6089	29.312
24	5.4015	0.139328	2.09495	39.2081
25	3.8705	0.133999	1.27475	27.4257
26	4.396	0.131373	1.24265	29.598
27	3.8805	0.138237	1.5845	29.0154
28	5.2326	0.140451	2.10145	38.6763
29	4.9059	0.140312	2.04545	36.5062
30	2.3319	0.147438	0.7149	20.8481
31	4.5702	0.132978	1.2289	31.2677
32	4.2041	0.142146	1.8728	32.652
33	5.0316	0.140034	1.8329	37.1896
34	1.302	0.181096	0.40435	17.9608
35	4.592	0.138648	1.53235	33.7606
36	5.5602	0.144817	2.2184	43.0005
37	2.6882	0.145683	0.72735	23.104
38	2.9519	0.145245	0.75595	24.9305
39	5.4883	0.144697	2.0513	42.4553
40	4.9756	0.141293	1.59405	37.4067
41	2.0862	0.161106	0.5248	22.0783
42	3.1919	0.147438	0.999	27.3871
43	4.6688	0.140036	1.3038	34.8486
44	4.3934	0.142386	1.3432	34.0254
45	5.693	0.156724	2.8907	50.3522
46	4.2153	0.144008	1.2186	33.4759
47	3.6855	0.147894	1.1902	31.1993
48	4.8412	0.153034	2.25535	41.9631
49	3.9857	0.144682	0.93905	32.1458
50	4.2995	0.144682	0.98575	34.3341
51	4.1007	0.151862	1.5232	35.8437
52	3.4993	0.152637	0.9246	31.5067
53	3.9325	0.148458	0.9268	33.2276
54	4.2121	0.150171	1.2753	35.9813
55	3.6214	0.158437	1.49785	34.6336
56	4.6736	0.153075	1.7128	40.7167
57	4.1294	0.154024	1.4569	36.9587
58	4.4599	0.108636	1.278	21.5412
59	4.0794	0.113075	1.3304	21.3718
60	4.3894	0.113995	1.3812	23.0994
61	2.7154	0.1122	0.65175	14.8039
62	5.2856	0.121378	1.6876	30.2751
63	2.5785	0.116982	0.8731	15.2178
64	4.8317	0.121879	1.746	28.204
65	2.6338	0.116982	0.76105	15.501
66	2.0296	0.129056	0.6351	14.6608
67	4.6192	0.135144	2.32065	32.4577
68	5.4427	0.135411	2.2749	37.5596
69	2.3418	0.131612	0.75545	17.1773
70	4.1989	0.132233	1.7366	28.7657
71	4.1113	0.127649	1.28045	26.5637
72	5.0839	0.126367	1.31425	31.3912
73	3.1345	0.137187	1.48235	23.7851
74	3.6151	0.130255	0.79235	24.6037
75	5.2193	0.142018	2.0327	39.3426
76	4.6063	0.142349	1.539	35.4377
77	3.6964	0.142891	0.9567	29.4634
78	4.6455	0.147352	1.8326	37.9087
79	5.2657	0.150037	2.0383	43.6177
80	4.3659	0.148137	1.448	36.251
81	3.4042	0.15345	0.74005	31.0468
